# Supplementary material for: Irisin Ameliorate Acute Pancreatitis and Acinar Cell Viability through Modulation of the Unfolded Protein Response (UPR) and PPARγ-PGC1α-FNDC5 Pathways
Source: Biomolecules. 2024 May 30;14(6):643. doi: 10.3390/biom14060643 (PMC11201894; doi:10.3390/biom14060643)
Supplement: Supplementary file 1 [file biomolecules-14-00643-s001.zip]

Archive with 3 entries (3 files):
- raw data pancreatitis new.zip
- Supplementary Figure S1.pdf
- Supplementary Figure S2.pdf
